# Supplementary material for: Preventive Effect of Chenopodium formosanum Koidz. on Dextran Sulfate Sodium-Induced Chronic Colitis in Mice
Source: Nutrients. 2026 Mar 18;18(6):959. doi: 10.3390/nu18060959 (PMC13029533; doi:10.3390/nu18060959)
Supplement: Supplementary file 1 [file nutrients-18-00959-s001.zip]

Archive with 1 entries (1 files):
- nutrients-4131923-supplementary.pdf
